# Supplementary material for: Near-Infrared Photoimmunotherapy in Brain Tumors—An Unexplored Frontier
Source: Pharmaceuticals (Basel). 2025 May 19;18(5):751. doi: 10.3390/ph18050751 (PMC12115099; doi:10.3390/ph18050751)
Supplement: Supplementary file 1 [file pharmaceuticals-18-00751-s001.zip]

Archive with 1 entries (1 files):
- pharmaceuticals-3589287-supplementary.mp4
